# Supplementary material for: PFN1 Inhibits Myogenesis of Bovine Myoblast Cells via Cdc42-PAK/JNK
Source: Cells. 2022 Oct 11;11(20):3188. doi: 10.3390/cells11203188 (PMC9600610; doi:10.3390/cells11203188)
Supplement: Supplementary file 1 [file cells-11-03188-s001.zip]

Archive with 1 entries (1 files):
- cells-1926160-supplementary.pdf
